# Supplementary material for: High-Level Production of a Recombinant Protein in Nicotiana benthamiana Leaves Through Transient Expression Using a Double Terminator
Source: Int J Mol Sci. 2024 Oct 28;25(21):11573. doi: 10.3390/ijms252111573 (PMC11547012; doi:10.3390/ijms252111573)
Supplement: Supplementary file 1 [file ijms-25-11573-s001.zip]

Archive with 6 entries (6 files):
- Caption.pdf
- Fig.S1.tif
- Fig.S2.tif
- Table S1.pdf
- Table S2.pdf
- Table S3.pdf
